# Supplementary material for: Trends and projections of the burden of disease for male infertility in China from 1990 to 2021: an analysis from the Global Burden of Disease 2021 study
Source: Front Reprod Health. 2024 Dec 16;6:1501675. doi: 10.3389/frph.2024.1501675 (PMC11683063; doi:10.3389/frph.2024.1501675)
Supplement: Supplementary file 1 [file Table1.xlsx]

## Sheet: Description
Supplementary Table 1	Disease burden of male infertility in China, 1990 and 2021.
Supplementary Table 2	Disease burden of male infertility in different age groups in China in 1990 and 2021

## Sheet:  Supplementary Table 1
	1990 (95%UI)	2021 (95%UI)
Prevalence number	10256627 (5659916,17534174)	11845804 (6488726,20756171)
ASPR	1517.39 (834.93,2599.79)	1591.79 (886.51,2708.22)
DALYs	55155 (18884,135266)	63931 (21752,155614)
ASDR	8.13 (2.81,19.99)	8.66 (2.97,21.04)
UI: uncertainty interval; ASPR: age-standardized prevalence rate
DALYs: disability adjusted life years; ASDR: age-standardized disability adjusted life year rate

## Sheet:  Supplementary Table 2
	1990 Prevalence number			1990 Prevalence rate			1990 DALYs			1990 DALYs rate			2021 Prevalence number			2021 Prevalence rate			2021 DALYs			2021 DALYs rate
	val	upper	lower	val	upper	lower	val	upper	lower	val	upper	lower	val	upper	lower	val	upper	lower	val	upper	lower	val	upper	lower
15-19 years	129450	324151	26009.7	199.058	498.453	39.9955	792.027	2843.68	102.537	1.21791	4.37278	0.157672	84367.3	223374	16824.6	210.483	557.28	41.9746	525.669	1883.39	68.1282	1.31146	4.69874	0.169968
20-24 years	1.206e+06	2.70559e+06	428179	1786.3	4007.45	634.207	7139.28	20555.6	1774.98	10.5745	30.4464	2.62905	768008	1.66769e+06	283950	1975.96	4290.72	730.559	4681.52	12515.7	1177.63	12.0448	32.201	3.02985
25-29 years	1.73411e+06	4.02665e+06	628705	3073.21	7136.09	1114.2	9564.25	25138.4	2106.71	16.9499	44.5506	3.73355	1.53939e+06	3.56811e+06	563776	3374.69	7822.1	1235.92	8732.21	23132.1	1978.21	19.143	50.7107	4.33667
30-34 years	2.27981e+06	4.88703e+06	684900	4953.44	10618.3	1488.11	11874.1	33583.7	2769.14	25.7993	72.9687	6.01662	3.2443e+06	7.00394e+06	1.03378e+06	5175.67	11173.4	1649.19	17159.8	48204.6	4222.13	27.3752	76.9011	6.73559
35-39 years	3.1539e+06	6.55404e+06	1.12382e+06	6678.3	13878	2379.66	16488.6	45417.6	4646.32	34.9143	96.1705	9.83845	3.68984e+06	7.75295e+06	1.38331e+06	6787.03	14260.6	2544.44	19400.9	54441.1	5674.1	35.6857	100.138	10.4368
40-44 years	1.63807e+06	3.37914e+06	604763	4656.24	9605.26	1719.05	8678.56	23544.7	2283.47	24.669	66.9263	6.49082	2.26064e+06	4.62488e+06	854372	4817.53	9855.83	1820.71	12041.2	32303.2	3321.01	25.6603	68.8395	7.07722
45-49 years	115293	318731	23581.7	423.267	1170.13	86.5738	617.768	2120.03	106.65	2.26797	7.78312	0.391537	259252	721657	55768.4	462.441	1287.26	99.4772	1389.57	4568.96	237.919	2.47866	8.1499	0.42439
DALYs: disability adjusted life years;
